# Supplementary material for: Dermatophytoses Caused by Trichophyton indotineae: The First Case Reports in Malaysia and the Global Epidemiology (2018–2025)
Source: J Fungi (Basel). 2025 Jul 15;11(7):523. doi: 10.3390/jof11070523 (PMC12298097; doi:10.3390/jof11070523)
Supplement: Supplementary file 1 [file jof-11-00523-s001.zip › Table_S1_2005.xlsx]

## Sheet: Sheet1
Table S1: Case reports of global Trichophyton indotineae infections according to year
Publications	Year of Diagnosis	Age Group1	Duration of Infections (months) Prior to Diagnosis	Location of Isolation	Treatment	Affected Anatomical Sites	Clinical Diagnosis/Comobidities	Link to Endemic Countries2	Travel History	Identification Methods3	Remarks
Abdolrasouli et al.	2018	Adult (31-40)	NA	London, UK	NA	Buttock	NA4	Yes (India)	India	Phenotypic5/WGS	Case reports
Singh et al.	2018	NA	NA	Delhi, India	NA	NA	NA	Yes (India)	India	Phenotypic/ITS	Retrospective analysis of the 67 collected isolates between 2015-2017
Uhrlaß et al.	2018	NA	NA	Phnom Penh, Cambodia	NA	NA	NA	NA	NA	Phenotypic/ITS	Analysis of the 67 tinea patients between 2017-2018
Abdolrasouli et al.	2019	Adult (51-60)	6	London, UK	NA	Buttock	Rash, pre-treated with prednisolone	Yes	No	Phenotypic/WGS	Case reports
Abdolrasouli et al.	2019	Adult (51-60)	NA	London, UK	NA	Torso	NA	Yes	India	Phenotypic/WGS	Case reports
Abdolrasouli et al.	2019	Adult (41-50)	NA	London, UK	NA	Groin	NA	Yes	India	Phenotypic/WGS	Case reports
Abdolrasouli et al.	2019	Adult (31-40)	NA	London, UK	NA	Groin	NA	No	No	Phenotypic/WGS	Case reports
Abdolrasouli et al.	2019	Adult (51-60)	10	London, UK	NA	Back	No response to itraconazole and terbinafine combined	Yes	India	Phenotypic/WGS	Case reports
Anke Süß et al.	2019	Children (6-month)	2	Manama, Bahrain	NA	Back, buttocks, chest, groins	No improvement over 2 months of terbinafine treatment	No	Bahrain	Phenotypic/WGS	Case reports
Hiruma et al.	2019	NA	NA	Tokyo, Japan	NA	NA	NA	NA	NA	Phenotypic/ITS	Retrospective analysis of the 24 collected isolates between 2017-2018
Abdolrasouli et al.	2020	Children (1-10)	NA	London, UK	NA	Leg, foot	NA	No	UAE	Phenotypic/WGS	Case reports
Abdolrasouli et al.	2020	Children (1-10)	8	London, UK	NA	Leftarm	Tinea corporis, no improvement with daktacort, elocon, terbinafine,canesten, locoid	Yes (Bangladesh)	Bangladesh	Phenotypic/WGS	Case reports
Abdolrasouli et al.	2020	Adult (51-60)	3	London, UK	NA	Groin	Rash	Yes	No	Phenotypic/WGS	Case reports
Abdolrasouli et al.	2020	Adult (61-70)	NA	London, UK	NA	Groin	Rash	Yes	No	Phenotypic/WGS	Case reports
Abdolrasouli et al.	2020	Adult (31-40)	NA	London, UK	NA	Buttock, groin	NA	Yes (Sri Lanka)	Sri Lanka	Phenotypic/WGS	Case reports
Astvad et al.	2020	NA	NA	Compenhagen, Denmark	NA	NA	NA	NA	NA	Phenotypic/ITS	Retrospective analysis of the 63 isolates collected from 59 patients
Kakurai et al.	2020	Adult (47)	NA	Tokyo, Japan	Itraconazole	Lower legs, buttocks and lumbar region	No improvement over 2 weeks of terbinafine	Yes (India)	India	Phenotypic/ITS	Case reports
Kano et al.	2020	NA	NA	Tokyo & Chiba, Japan	NA	NA	NA	NA	NA	Phenotypic/ITS	Analysis of both strains from a Nepali patient and an Indian patient with tinea corporis
Kimura et al.	2020	Adult (27)	10	Chiba, Japan	Itraconazole	Cheeks, trunk, limbs, groin, axillae	Large annular well‐demarcated erythemas and pigmentation	Yes (Nepal)	Nepal	Phenotypic/ITS	Case reports
Sacheli et al.	2020	NA	NA	Liège, Belgium	NA	NA	NA	NA	NA	Phenotypic/ITS	Retrospective analysis of the 337 isolates collected in 2018
Taghipour et al.	2020	NA	NA	Shahrekord, Iran	NA	NA	NA	NA	NA	Phenotypic/ITS	Retrospective analysis of the 141 collected isolates
Taghipour et al.	2020	NA	NA	Ahvaz, Iran	NA	NA	NA	NA	NA	Phenotypic/ITS	Retrospective analysis of total 397 TMTISG strains from Sep 2016 until Sep 2018
Abdolrasouli et al.	2021	Adult (21-30)	NA	Dublin, UK	NA	Leg	NA	Yes	No	Phenotypic/WGS	Case reports
Abdolrasouli et al.	2021	Adult (41-50)	12	London, UK	Itraconazole	Thigh	Scaly erythematous lesions	Yes (India)	India	Phenotypic/WGS	Case reports
Abdolrasouli et al.	2021	Adult (21-30)	3	Oxford, UK	Terbinafine	Groin	Rash, no response topical and oral terbinafine	Yes	No	Phenotypic/WGS	Case reports
Abdolrasouli et al.	2021	Adult (41-50)	NA	London, UK	NA	Axilla	Persistent axillar rash	Yes (India)	India	Phenotypic/WGS	Case reports
Abdolrasouli et al.	2021	Adult (41-50)	6	London, UK	NA	Groin	Extending scaly rash, well demarcated	Yes (Bangladesh)	Bangladesh	Phenotypic/WGS	Case reports
Abdolrasouli et al.	2021	Children (1-10)	NA	London, UK	NA	Arm	Annular rash	Yes	No	Phenotypic/WGS	Case reports
Abdolrasouli et al.	2021	Adult (61-70)	36	London, UK	NA	Torso	Widespread rash	Yes	No	Phenotypic/WGS	Case reports
Abdolrasouli et al.	2021	Adult (41-50)	NA	London, UK	NA	Buttock	Tinea incognito, widespread, confluent annular lesions	Yes (India)	India	Phenotypic/WGS	Case reports
Caplan et al.	2021	Adult (28)	5	New York, USA	NA	Neck, abdomen, pubic region, buttocks	Widespread pruritic eruption, large, annular, scaly, pruritic plaques	No	No	Phenotypic/ITS	Case reports
Klinger et al.	2021	NA	NA	Zurich, Switzerland	NA	NA	NA	NA	NA	Phenotypic/ITS	Retrospective analysis of the 81 collected isolates between 2009-2019
Mosam et al.	2021	Adult (30)	12	KwaZulu-Natal, South Africa	NA	Face, trunk, groin, buttocks, limbs	Extensive, scaly, inflammatory, and disfiguring superficial skin infection	Yes (India)	India	Phenotypic/ITS	Case reports
Siopi et al.	2021	NA	NA	Athens, Greece	NA	NA	NA	NA	NA	Phenotypic/ITS	Retrospective analysis of the 112 collected isolates between 2010-2019
Usman et al.	2021	NA	NA	Khyber Pakhtunkhwa, Pakistan	NA	NA	NA	NA	NA	Phenotypic/ITS	Retrospective analysis of 136 positive out of 154 samples with tinea corporis and tinea capitis
Abdolrasouli et al.	2022	Adult (18-20)	NA	Leeds, UK	Terbinafine, fluconazole	Genitals, face	Failed terbinafine and fluconazole	Yes	No	Phenotypic/ITS	Case reports
Abdolrasouli et al.	2022	Adult (21-30)	NA	Leeds, UK	NA	Groin, legs	Annular rash	Yes (India)	India	Phenotypic/ITS	Case reports
Abdolrasouli et al.	2022	Adult (31-40)	NA	Leeds, UK	NA	Groin	Tinea cruris, pregnant on topical treatment	Yes	No	Phenotypic/ITS	Case reports
Abdolrasouli et al.	2022	Adult (31-40)	NA	Leeds, UK	NA	Abdomen	Extensive hyperpigmented rash on abdomen	Yes	No	Phenotypic/ITS	Case reports
Abdolrasouli et al.	2022	Adult (31-40)	NA	London, UK	NA	Buttock	NA	Yes (India)	India	Phenotypic/WGS	Case reports
Caplan et al.	2022	Adult (47)	4	New York, USA	NA	Thighs, buttocks	Widespread, discrete, scaly, annular, pruritic plaques	Yes (Bangladesh)	Bangladesh	Phenotypic/ITS	Case reports
Jabet et al.	2022	Adult (NA)	NA	Paris, France	Terbinafine	Abdomen, legs, arms, inguinal folds	NA	Yes (India)	India	Phenotypic/ITS	Case reports
Jabet et al.	2022	Adult (NA)	NA	Paris, France	Terbinafine	Abdomen, legs, arms, inguinal folds	NA	Yes (Bangladesh)	Bangladesh	Phenotypic/ITS	Case reports
Jabet et al.	2022	Adult (NA)	NA	Paris, France	Terbinafine	Abdomen, legs, arms, inguinal folds	NA	Yes (Bangladesh)	Bangladesh	Phenotypic/ITS	Case reports
Jabet et al.	2022	Adult (NA)	NA	Paris, France	NA	Abdomen, legs, arms, inguinal folds	No improvement over itraconazole, terbinafine and econazole treatments	Yes (Bangladesh)	Bangladesh	Phenotypic/ITS	Case reports
Jabet et al.	2022	Adult (NA)	NA	Paris, France	NA	Abdomen, legs, arms, inguinal folds	No improvement after terbinafine treatments	Yes (Bangladesh)	Bangladesh	Phenotypic/ITS	Case reports
Jabet et al.	2022	Adult (NA)	NA	Paris, France	Clotrimazole	Abdomen, legs, arms, inguinal folds	NA	No	Myanmar	Phenotypic/ITS	Case reports
Jabet et al.	2022	Adult (NA)	NA	Paris, France	Terbinafine, bifonazole	Abdomen, legs, arms, inguinal folds	NA	Yes (Bangladesh)	Bangladesh	Phenotypic/ITS	Case reports
Jabet et al.	2022	Adult (NA)	NA	Paris, France	Omoconazole, miconazole	Abdomen, legs, arms, inguinal folds	NA	Yes (Bangladesh)	Bangladesh	Phenotypic/ITS	Case reports
Jabet et al.	2022	Adult (NA)	NA	Paris, France	Terbinafine	Abdomen, legs, arms, inguinal folds	NA	Yes (Bangladesh)	Bangladesh	Phenotypic/ITS	Case reports
Jabet et al.	2022	Adult (NA)	NA	Paris, France	NA	Abdomen, legs, arms, inguinal folds	No improvement over terbinafine and griseofulvin treatments	Yes (Bangladesh)	Bangladesh	Phenotypic/ITS	Case reports
McTaggart et al.	2022	NA	NA	Ontario, Canada	NA	NA	NA	NA	NA	Phenotypic/ITS	Analysis of 47 cases in Ontario, major focus on AFST
Ngo et al.	2022	Adult (27)	2	Hue City, Vietnam	NA	Legs	Large red rash, scaly and itchy	No	No	Phenotypic/ITS	Case reports
Rios et al.	2022	NA	NA	Ontario, Canada	NA	NA	NA	NA	NA	Phenotypic/ITS	Analysis of 8 cases in Ontario, not accessible links
Russo et al.	2022	Adult (32)	36	Geneva, Switzerland	NA	Forearm	Pruritic erythemato-squamous dermatosis	Yes (India)	India	Phenotypic/ITS	Case reports
Russo et al.	2022	Adult (26)	2	Geneva, Switzerland	NA	Groins, trunk, legs, arms	No respond to terbinafine (250 mg/d) and topical ketoconazole	No	Afghanistan	Phenotypic/ITS	Case reports
Abdolrasouli et al.	2023	Adult (26)	9	London, UK	NA	Leg, thigh, groin, pubic region	NA	No	Nicaragua	Phenotypic/ITS	Case reports
Abdolrasouli et al.	2023	Adult (21-30)	NA	Leeds, UK	NA	Groin	Tinea cruris	Yes	No	Phenotypic/ITS	Case reports
Abdolrasouli et al.	2023	Adult (31-40)	NA	Edinburgh, UK	NA	Groin	NA	NA	No	Phenotypic/ITS	Case reports
Abdolrasouli et al.	2023	Adult (21-30)	36	London, UK	NA	Buttock	No response to antifungal	Yes (Nepal)	Nepal	Phenotypic/ITS	Case reports
Abdolrasouli et al.	2023	Adult (31-40)	NA	Leeds, UK	NA	Back	NA	Yes	No	Phenotypic/ITS	Case reports
Abdolrasouli et al.	2023	Adult (41-50)	NA	Leeds, UK	NA	Chest	Rash on forearm and chest	Yes (Bangladesh)	Bangladesh	Phenotypic/ITS	Case reports
Abdolrasouli et al.	2023	Adult (51-60)	NA	Leeds, UK	NA	Groin	Annular eruption	Yes	No	Phenotypic/ITS	Case reports
Crotti et al.	2023	Adult (42)	24	Terni, Italy	NA	Face, arms, trunk, groin, legs	Intensely pruritic and burning	Yes (India)	India	Phenotypic/ITS	Case reports
Dashti et al.	2023	Adult (33)	NA	Jabriya, Kuwait	Voriconazole	Thighs, groins	Severe pruritic, confluent crops of annular plaques, inflamed erythematous scaly border	No	No	Phenotypic/ITS	Case reports
Durdu et al.	2023	Adult (27)	60	Adana, Turkey	Fluconazole	Penis, scrotum, groin, pubic, gluteal	Tinea cruris	No	No	Phenotypic/ITS	Case reports
Durdu et al.	2023	Adult (25)	24	Adana, Turkey	Itraconazole	Bilateral posterior thigh, gluteal	Tinea corporis	No	No	Phenotypic/ITS	Case reports
Indikova et al.	2023	Adult (32)	NA	Vienna, Austria	NA	Thighs and buttocks	Extensive tinea corporis	Yes (India)	India	Phenotypic/ITS	Case reports
Jia et al.	2023	Adult (32)	6	Guiyang, China	Itraconazole, bifonazole, ketoconazole	Buttocks, abdomen, eyebrows	NA	Yes (India)	India	Phenotypic/ITS	Case reports
Jia et al.	2023	Adult (20)	36	Guiyang, China	NA	Thighs	Tinea cruris	Yes	No	Phenotypic/ITS	Case reports
Messina et al.	2023	Adult (21)	6	Tulum, Mexico	NA	Buttocks ,anterior, thighs	Erythematous, scaly and pruritic dermatosis	No	No	Phenotypic/ITS	Case reports
Abdolrasouli et al.	2024	Adult (31-40)	NA	Bristol, UK	NA	Abdomen	Large annular, patches groin and abdomen	No	No	Phenotypic/ITS	Case reports
Abdolrasouli et al.	2024	Teen (13-17)	NA	Bristol, UK	NA	Abdomen	Ongoing skin rash	Yes	No	Phenotypic/ITS	Case reports
Abdolrasouli et al.	2024	Adult (51-60)	NA	Glasgow, UK	NA	All body except face	Severe/widespread dermatophyte	Yes	No	Phenotypic/ITS	Case reports
Bhuiyan et al.	2024	Children (11)	6	Dhaka, Bangladesh	Inj. triamcinolone	Groin, thigh, face	Terbinafine sensitive, Itraconazole resistant	Yes (Bangladesh)	Bangladesh	Phenotypic/ITS	Case reports
Bhuiyan et al.	2024	Children (12)	24	Dhaka, Bangladesh	Mometasone	Groin, thigh, buttock	Terbinafine resistant, Itraconazole sensitive	Yes (Bangladesh)	Bangladesh	Phenotypic/ITS	Case reports
Bhuiyan et al.	2024	Teen (14)	6	Dhaka, Bangladesh	Clobetasol, ofloxacin, ornidazole, terbinafine	Groin, thigh, buttock	Terbinafine resistant, Itraconazole sensitive	Yes (Bangladesh)	Bangladesh	Phenotypic/ITS	Case reports
Bhuiyan et al.	2024	Teen (16)	12	Dhaka, Bangladesh	Clobetasol, ofloxacin, ornidazole, terbinafine	Groin, thigh, buttock, hands, face	Terbinafine resistant, Itraconazole resistant	Yes (Bangladesh)	Bangladesh	Phenotypic/ITS	Case reports
Bhuiyan et al.	2024	Adult (18)	6	Dhaka, Bangladesh	Clobetasol, ofloxacin, ornidazole, terbinafine	Groin, buttock, hand	Terbinafine sensitive, Itraconazole resistant	Yes (Bangladesh)	Bangladesh	Phenotypic/ITS	Case reports
Bhuiyan et al.	2024	Adult (18)	6	Dhaka, Bangladesh	Econazole, triamcinolone	Groin, thigh, buttock, face, ear	Terbinafine resistant, Itraconazole sensitive	Yes (Bangladesh)	Bangladesh	Phenotypic/ITS	Case reports
Bhuiyan et al.	2024	Adult (19)	18	Dhaka, Bangladesh	Econazole, triamcinolone	Groin, thigh, buttock, wrist, face	Terbinafine resistant, Itraconazole sensitive	Yes (Bangladesh)	Bangladesh	Phenotypic/ITS	Case reports
Bhuiyan et al.	2024	Adult (19)	12	Dhaka, Bangladesh	Clobetasol, ofloxacin, ornidazole, terbinafine	Groin, thigh, genitalia, buttock, face	Terbinafine resistant, Itraconazole sensitive	Yes (Bangladesh)	Bangladesh	Phenotypic/ITS	Case reports
Bhuiyan et al.	2024	Adult (19)	6	Dhaka, Bangladesh	NA	Groin, thigh, buttock	Terbinafine resistant, Itraconazole sensitive	Yes (Bangladesh)	Bangladesh	Phenotypic/ITS	Case reports
Bhuiyan et al.	2024	Adult (19)	12	Dhaka, Bangladesh	NA	Groin, thigh, buttock	Terbinafine sensitive, Itraconazole sensitive	Yes (Bangladesh)	Bangladesh	Phenotypic/ITS	Case reports
Bhuiyan et al.	2024	Adult (19)	24	Dhaka, Bangladesh	Econazole, triamcinolone	Groin, thigh, buttock	Terbinafine resistant, Itraconazole sensitive	Yes (Bangladesh)	Bangladesh	Phenotypic/ITS	Case reports
Bhuiyan et al.	2024	Adult (20)	24	Dhaka, Bangladesh	Econazole, triamcinolone	Groin, thigh, genitalia, buttock, forearms	Terbinafine sensitive, Itraconazole sensitive	Yes (Bangladesh)	Bangladesh	Phenotypic/ITS	Case reports
Bhuiyan et al.	2024	Adult (20)	6	Dhaka, Bangladesh	Clobetasol, ofloxacin, ornidazole, terbinafine	Groin, thigh, hands, face	Terbinafine resistant, Itraconazole resistant	Yes (Bangladesh)	Bangladesh	Phenotypic/ITS	Case reports
Bhuiyan et al.	2024	Adult (20)	60	Dhaka, Bangladesh	Econazole, triamcinolone	Groin, thigh, buttock, hands, face, ear	Terbinafine resistant, Itraconazole resistant	Yes (Bangladesh)	Bangladesh	Phenotypic/ITS	Case reports
Bhuiyan et al.	2024	Adult (20)	6	Dhaka, Bangladesh	NA	Groin, thigh, buttock	Terbinafine resistant, Itraconazole resistant	Yes (Bangladesh)	Bangladesh	Phenotypic/ITS	Case reports
Bhuiyan et al.	2024	Adult (21)	12	Dhaka, Bangladesh	Miconazole, hydrocortisone	Groin, buttock, face	Terbinafine sensitive, Itraconazole resistant	Yes (Bangladesh)	Bangladesh	Phenotypic/ITS	Case reports
Bhuiyan et al.	2024	Adult (21)	72	Dhaka, Bangladesh	Miconazole, hydrocortisone	Groin, thigh, buttock, forearms	Terbinafine sensitive, Itraconazole resistant	Yes (Bangladesh)	Bangladesh	Phenotypic/ITS	Case reports
Bhuiyan et al.	2024	Adult (21)	18	Dhaka, Bangladesh	Clobetasol ointment, Inj. triamcinolone	Chest, back, Neck	Terbinafine resistant, Itraconazole sensitive	Yes (Bangladesh)	Bangladesh	Phenotypic/ITS	Case reports
Bhuiyan et al.	2024	Adult (22)	6	Dhaka, Bangladesh	Clobetasol, ofloxacin, ornidazole, terbinafine	Groin, thigh, buttock, face	Terbinafine resistant, Itraconazole sensitive	Yes (Bangladesh)	Bangladesh	Phenotypic/ITS	Case reports
Bhuiyan et al.	2024	Adult (22)	6	Dhaka, Bangladesh	NA	Groin, thigh, genitalia, buttock, hands, face	Terbinafine resistant, Itraconazole sensitive	Yes (Bangladesh)	Bangladesh	Phenotypic/ITS	Case reports
Bhuiyan et al.	2024	Adult (23)	12	Dhaka, Bangladesh	Clobetasol, ofloxacin, ornidazole, terbinafine	Groin, thigh, hand	Terbinafine resistant, Itraconazole resistant	Yes (Bangladesh)	Bangladesh	Phenotypic/ITS	Case reports
Bhuiyan et al.	2024	Adult (23)	6	Dhaka, Bangladesh	Clobetasol, ofloxacin, ornidazole, terbinafine	Groin, thigh, genitalia, buttock, face	Terbinafine sensitive, Itraconazole sensitive	Yes (Bangladesh)	Bangladesh	Phenotypic/ITS	Case reports
Bhuiyan et al.	2024	Adult (23)	12	Dhaka, Bangladesh	Miconazole, hydrocortisone	Groin, thigh, buttock,	Terbinafine resistant, Itraconazole sensitive	Yes (Bangladesh)	Bangladesh	Phenotypic/ITS	Case reports
Bhuiyan et al.	2024	Adult (23)	8	Dhaka, Bangladesh	NA	Groin, thigh, genitalia, buttock	Terbinafine sensitive, Itraconazole sensitive	Yes (Bangladesh)	Bangladesh	Phenotypic/ITS	Case reports
Bhuiyan et al.	2024	Adult (23)	24	Dhaka, Bangladesh	Econazole, triamcinolone, dermomix	Groin, thigh, buttock	Terbinafine resistant, Itraconazole sensitive	Yes (Bangladesh)	Bangladesh	Phenotypic/ITS	Case reports
Bhuiyan et al.	2024	Adult (24)	24	Dhaka, Bangladesh	Clobetasol, ofloxacin, ornidazole, terbinafine	Groin, thigh, buttock, face	Terbinafine resistant, Itraconazole sensitive	Yes (Bangladesh)	Bangladesh	Phenotypic/ITS	Case reports
Bhuiyan et al.	2024	Adult (24)	6	Dhaka, Bangladesh	Miconazole, hydrocortisone	Groin, thigh, arms	Terbinafine sensitive, Itraconazole sensitive	Yes (Bangladesh)	Bangladesh	Phenotypic/ITS	Case reports
Bhuiyan et al.	2024	Adult (24)	8	Dhaka, Bangladesh	Econazole, triamcinolone	Groin, axillae, thigh, genitalia, buttock, hands, face	Terbinafine sensitive, Itraconazole sensitive	Yes (Bangladesh)	Bangladesh	Phenotypic/ITS	Case reports
Bhuiyan et al.	2024	Adult (25)	24	Dhaka, Bangladesh	Miconazole, hydrocortisone	Groin, thigh, hands, face	Terbinafine resistant, Itraconazole resistant	Yes (Bangladesh)	Bangladesh	Phenotypic/ITS	Case reports
Bhuiyan et al.	2024	Adult (25)	12	Dhaka, Bangladesh	Clobetasol, ofloxacin, ornidazole, terbinafine	Groin, abdomen, thigh, buttock	Terbinafine resistant, Itraconazole sensitive	Yes (Bangladesh)	Bangladesh	Phenotypic/ITS	Case reports
Bhuiyan et al.	2024	Adult (26)	7	Dhaka, Bangladesh	Clobetasol, ofloxacin, ornidazole, terbinafine	Groin, thigh, genitalia, buttock, hands, face	Terbinafine resistant, Itraconazole resistant	Yes (Bangladesh)	Bangladesh	Phenotypic/ITS	Case reports
Bhuiyan et al.	2024	Adult (26)	12	Dhaka, Bangladesh	NA	Groin, thigh, buttock, abdomen, hands	Terbinafine resistant, Itraconazole sensitive	Yes (Bangladesh)	Bangladesh	Phenotypic/ITS	Case reports
Bhuiyan et al.	2024	Adult (26)	24	Dhaka, Bangladesh	Econazole, triamcinolone	Chest, face	Terbinafine resistant, Itraconazole sensitive	Yes (Bangladesh)	Bangladesh	Phenotypic/ITS	Case reports
Bhuiyan et al.	2024	Adult (27)	12	Dhaka, Bangladesh	Econazole, triamcinolone	Buttock	Terbinafine sensitive, Itraconazole sensitive	Yes (Bangladesh)	Bangladesh	Phenotypic/ITS	Case reports
Bhuiyan et al.	2024	Adult (28)	48	Dhaka, Bangladesh	Econazole, triamcinolone	Groin, thigh, genitalia, wrist	Terbinafine resistant, Itraconazole sensitive	Yes (Bangladesh)	Bangladesh	Phenotypic/ITS	Case reports
Bhuiyan et al.	2024	Adult (28)	12	Dhaka, Bangladesh	NA	Groin, thigh, genitalia, buttock, hands	Terbinafine resistant, Itraconazole sensitive	Yes (Bangladesh)	Bangladesh	Phenotypic/ITS	Case reports
Bhuiyan et al.	2024	Adult (28)	12	Dhaka, Bangladesh	Clobetasol, ofloxacin, ornidazole, terbinafine	Groin, thigh, buttock, face, ear	Terbinafine sensitive, Itraconazole resistant	Yes (Bangladesh)	Bangladesh	Phenotypic/ITS	Case reports
Bhuiyan et al.	2024	Adult (28)	12	Dhaka, Bangladesh	NA	Groin, axillae, thigh, upper arm	Terbinafine resistant, Itraconazole sensitive	Yes (Bangladesh)	Bangladesh	Phenotypic/ITS	Case reports
Bhuiyan et al.	2024	Adult (28)	24	Dhaka, Bangladesh	Clobetasol, ofloxacin, ornidazole, terbinafine	Groin, abdomen, thigh, legs, hands, face	Terbinafine resistant, Itraconazole sensitive	Yes (Bangladesh)	Bangladesh	Phenotypic/ITS	Case reports
Bhuiyan et al.	2024	Adult (30)	36	Dhaka, Bangladesh	NA	Groin, thigh	Terbinafine sensitive, Itraconazole sensitive	Yes (Bangladesh)	Bangladesh	Phenotypic/ITS	Case reports
Bhuiyan et al.	2024	Adult (30)	60	Dhaka, Bangladesh	Clobetasol, ofloxacin, ornidazole, terbinafine	Groin, face, ear	Terbinafine sensitive, Itraconazole sensitive	Yes (Bangladesh)	Bangladesh	Phenotypic/ITS	Case reports
Bhuiyan et al.	2024	Adult (30)	6	Dhaka, Bangladesh	Clobetasol, ofloxacin, ornidazole, terbinafine	Groin, thigh, genitalia, buttock, hands, ear	Terbinafine resistant, Itraconazole resistant	Yes (Bangladesh)	Bangladesh	Phenotypic/ITS	Case reports
Bhuiyan et al.	2024	Adult (30)	8	Dhaka, Bangladesh	Miconazole, hydrocortisone	Groin, thigh, buttock, hands, face	Terbinafine resistant, Itraconazole sensitive	Yes (Bangladesh)	Bangladesh	Phenotypic/ITS	Case reports
Bhuiyan et al.	2024	Adult (30)	18	Dhaka, Bangladesh	Clobetasol, ofloxacin, ornidazole, terbinafine	Groin, thigh, buttock, hands,	Terbinafine resistant, Itraconazole sensitive	Yes (Bangladesh)	Bangladesh	Phenotypic/ITS	Case reports
Bhuiyan et al.	2024	Adult (30)	30	Dhaka, Bangladesh	Betamethasone	Groin, thigh, buttock, arms, forearms, face, ear	Terbinafine resistant, Itraconazole sensitive	Yes (Bangladesh)	Bangladesh	Phenotypic/ITS	Case reports
Bhuiyan et al.	2024	Adult (32)	18	Dhaka, Bangladesh	Clobetasol, ofloxacin, ornidazole, terbinafine	Groin, thigh, buttock, hands, face, ears	Terbinafine resistant, Itraconazole sensitive	Yes (Bangladesh)	Bangladesh	Phenotypic/ITS	Case reports
Bhuiyan et al.	2024	Adult (32)	12	Dhaka, Bangladesh	Clobetasol, ofloxacin, ornidazole, terbinafine	Groin, thigh, buttock, face	Terbinafine sensitive, Itraconazole sensitive	Yes (Bangladesh)	Bangladesh	Phenotypic/ITS	Case reports
Bhuiyan et al.	2024	Adult (32)	6	Dhaka, Bangladesh	Econazole, triamcinolone	Groin, thigh, buttock, hands	Terbinafine resistant, Itraconazole sensitive	Yes (Bangladesh)	Bangladesh	Phenotypic/ITS	Case reports
Bhuiyan et al.	2024	Adult (32)	12	Dhaka, Bangladesh	NA	Groin, thigh, buttock	Terbinafine sensitive, Itraconazole resistant	Yes (Bangladesh)	Bangladesh	Phenotypic/ITS	Case reports
Bhuiyan et al.	2024	Adult (32)	6	Dhaka, Bangladesh	Triamcinolone	Groin, thigh, buttock, arms	Terbinafine resistant, Itraconazole sensitive	Yes (Bangladesh)	Bangladesh	Phenotypic/ITS	Case reports
Bhuiyan et al.	2024	Adult (32)	12	Dhaka, Bangladesh	Econazole, triamcinolone	Groin, thigh, buttock	Terbinafine resistant, Itraconazole sensitive	Yes (Bangladesh)	Bangladesh	Phenotypic/ITS	Case reports
Bhuiyan et al.	2024	Adult (33)	6	Dhaka, Bangladesh	NA	buttock, forearms	Terbinafine sensitive, Itraconazole resistant	Yes (Bangladesh)	Bangladesh	Phenotypic/ITS	Case reports
Bhuiyan et al.	2024	Adult (35)	30	Dhaka, Bangladesh	Clobetasol, ofloxacin, ornidazole, terbinafine	Groin, thigh, buttock, hand	Terbinafine resistant, Itraconazole sensitive	Yes (Bangladesh)	Bangladesh	Phenotypic/ITS	Case reports
Bhuiyan et al.	2024	Adult (37)	12	Dhaka, Bangladesh	Clobetasol, ofloxacin, ornidazole, terbinafine	Groin, thigh, genitalia, arm	Terbinafine resistant, Itraconazole sensitive	Yes (Bangladesh)	Bangladesh	Phenotypic/ITS	Case reports
Bhuiyan et al.	2024	Adult (37)	24	Dhaka, Bangladesh	NA	Groin, thigh, buttock	Terbinafine resistant, Itraconazole sensitive	Yes (Bangladesh)	Bangladesh	Phenotypic/ITS	Case reports
Bhuiyan et al.	2024	Adult (37)	12	Dhaka, Bangladesh	Clobetasol	Groin, thigh, buttock, hands	Terbinafine resistant, Itraconazole sensitive	Yes (Bangladesh)	Bangladesh	Phenotypic/ITS	Case reports
Bhuiyan et al.	2024	Adult (38)	6	Dhaka, Bangladesh	Inj triamcinolone	Groin, thigh, buttock	Terbinafine sensitive, Itraconazole sensitive	Yes (Bangladesh)	Bangladesh	Phenotypic/ITS	Case reports
Bhuiyan et al.	2024	Adult (40)	6	Dhaka, Bangladesh	Miconazole, hydrocortisone	Groin, thigh, buttock, arms	Terbinafine sensitive, Itraconazole sensitive	Yes (Bangladesh)	Bangladesh	Phenotypic/ITS	Case reports
Bhuiyan et al.	2024	Adult (40)	12	Dhaka, Bangladesh	NA	Groin, thigh, buttock, arms	Terbinafine sensitive, Itraconazole sensitive	Yes (Bangladesh)	Bangladesh	Phenotypic/ITS	Case reports
Bhuiyan et al.	2024	Adult (40)	6	Dhaka, Bangladesh	Econazole, triamcinolone	Groin, thigh, legs, buttock, hands, face	Terbinafine sensitive, Itraconazole sensitive	Yes (Bangladesh)	Bangladesh	Phenotypic/ITS	Case reports
Bhuiyan et al.	2024	Adult (41)	24	Dhaka, Bangladesh	Clobetasol, ofloxacin, ornidazole, terbinafine	Groin, thigh, buttock	Terbinafine sensitive, Itraconazole resistant	Yes (Bangladesh)	Bangladesh	Phenotypic/ITS	Case reports
Bhuiyan et al.	2024	Adult (42)	7	Dhaka, Bangladesh	Clobetasol, ofloxacin, ornidazole, terbinafine	Groin, thigh, genitalia, buttock	Terbinafine resistant, Itraconazole resistant	Yes (Bangladesh)	Bangladesh	Phenotypic/ITS	Case reports
Bhuiyan et al.	2024	Adult (45)	18	Dhaka, Bangladesh	Clobetasol, Inj. triamcinolone	Groin, thigh, legs, buttock, hands, face	Terbinafine resistant, Itraconazole sensitive	Yes (Bangladesh)	Bangladesh	Phenotypic/ITS	Case reports
Bhuiyan et al.	2024	Adult (47)	24	Dhaka, Bangladesh	Miconazole, hydrocortisone	Groin, thigh, buttock	Terbinafine resistant, Itraconazole resistant	Yes (Bangladesh)	Bangladesh	Phenotypic/ITS	Case reports
Bhuiyan et al.	2024	Adult (48)	8	Dhaka, Bangladesh	Clobetasol, ofloxacin, onidazole, terbinafine	Groin, thigh, buttock, hands	Terbinafine resistant, Itraconazole sensitive	Yes (Bangladesh)	Bangladesh	Phenotypic/ITS	Case reports
Bhuiyan et al.	2024	Adult (48)	24	Dhaka, Bangladesh	Clobetasol	Groin, abdomen, thigh, buttock, hands	Terbinafine sensitive, Itraconazole sensitive	Yes (Bangladesh)	Bangladesh	Phenotypic/ITS	Case reports
Bhuiyan et al.	2024	Adult (50)	12	Dhaka, Bangladesh	Miconazole, hydrocortisone	Groin, thigh, buttock, hands, face	Terbinafine sensitive, Itraconazole resistant	Yes (Bangladesh)	Bangladesh	Phenotypic/ITS	Case reports
Bhuiyan et al.	2024	Adult (50)	12	Dhaka, Bangladesh	Clobetasol, ofloxacin, ornidazole, terbinafine	Groin, thigh, arms	Terbinafine resistant, Itraconazole sensitive	Yes (Bangladesh)	Bangladesh	Phenotypic/ITS	Case reports
Bhuiyan et al.	2024	Adult (51)	NA	Dhaka, Bangladesh	Miconazole, hydrocortisone	Groin	Terbinafine sensitive, Itraconazole sensitive	Yes (Bangladesh)	Bangladesh	Phenotypic/ITS	Case reports
Bhuiyan et al.	2024	Adult (51)	6	Dhaka, Bangladesh	Econazole, triamcinolone	Groin, thigh, buttock	Terbinafine resistant, Itraconazole sensitive	Yes (Bangladesh)	Bangladesh	Phenotypic/ITS	Case reports
Bhuiyan et al.	2024	Adult (55)	6	Dhaka, Bangladesh	NA	Chest, thigh, legs, buttock	Terbinafine resistant, Itraconazole resistant	Yes (Bangladesh)	Bangladesh	Phenotypic/ITS	Case reports
Bhuiyan et al.	2024	Adult (57)	12	Dhaka, Bangladesh	Econazole, triamcinolone	Groin, thigh	Terbinafine resistant, Itraconazole sensitive	Yes (Bangladesh)	Bangladesh	Phenotypic/ITS	Case reports
Bhuiyan et al.	2024	Adult (57)	36	Dhaka, Bangladesh	Clobetasol, ofloxacin, ornidazole, terbinafine	Groin, thigh, buttock	Terbinafine resistant, Itraconazole sensitive	Yes (Bangladesh)	Bangladesh	Phenotypic/ITS	Case reports
Bhuiyan et al.	2024	Adult (62)	12	Dhaka, Bangladesh	Miconazole, hydrocortisone	Groin, thigh, buttock, hands	Terbinafine sensitive, Itraconazole resistant	Yes (Bangladesh)	Bangladesh	Phenotypic/ITS	Case reports
Bhuiyan et al.	2024	Adult (70)	6	Dhaka, Bangladesh	Inj. triamcinolone	Groin, thigh, buttock, hands	Terbinafine resistant, Itraconazole sensitive	Yes (Bangladesh)	Bangladesh	Phenotypic/ITS	Case reports
Bhuiyan et al.	2024	Adult (80)	12	Dhaka, Bangladesh	Econazole, triamcinolone	Groin, thigh, buttock	Terbinafine sensitive, Itraconazole sensitive	Yes (Bangladesh)	Bangladesh	Phenotypic/ITS	Case reports
Carroll et al.	2024	Adult (22)	12	Galway, Ireland	NA	Groin, hands, face, scalp	No improvement over itraconazole and terbinafine treatment	Yes (Bangladesh)	Bangladesh	Phenotypic/ITS	Case reports
Chua et al.	2024	Adult (25)	15	Melbourne, Australia	Itraconazole	Groin, thighs	NA	Yes	Pakistan	Phenotypic/ITS	Case reports
Galili et al.	2024	NA	NA	Tel Aviv, Israel	NA	NA	NA	NA	NA	Phenotypic/ITS	Analysis of 22 cases in Tel aviv, not accessible links
Madarasingha et al.	2024	NA	NA	Colombo, Sri Lanka	NA	NA	NA	Yes (Sri Lanka)	Sri Lanka	Phenotypic/ITS	Summary of 10 case reports, major focus on isolates
Nenoff et al.	2024	NA	NA	Munich, Germany	NA	NA	NA	No	No	Phenotypic/ITS	Open letter to aware the presence of T. indotineae in Germany
Nguyen et al.	2024	Adult (39)	1.5	Hanoi, Vietnam	Itraconazole	Abdominal, thigh	Erythematous, scaly and pruritic dermatosis	No	No	Phenotypic/ITS	Case reports
Pavlović et al.	2024	Teen (15)	5	Dubai, UAE	Itraconazole, clotrimazole	Face, neck, upper extremities, trunk, thighs, buttocks	NA	No	No	Phenotypic/ITS	Case reports
Smith et al.	2024	Adult (36)	6	Minnesota, USA	Itraconazole, griseofulvin	Lower abdomen, thighs, genitalia, perineum	Pruritic, burning and bleeding rashes	No	No	Phenotypic/ITS	Case reports
Tan et al.	2024	Adult (25)	4	Singapore, Singapore	Itraconazole, sertaconazole	Inframammary folds, groin, thighs, buttocks	Extensive pruritic rashes	Yes (India)	India	Phenotypic /ITS	Case reports
Villa‐Gonzalez et al.	2024	Teen (17)	3	Barakaldo, Spain	Itraconazole	Face, neck, upper extremities, trunk, thighs, buttocks	Erythematous and desquamative itchy plaques, Terbinafine resistant, Itraconazole sensitive	Yes (Bangladesh)	Bangladesh	Phenotypic/ITS	Case reports
Malaysia	2024	Adult (33)	3	Kuala Lumpur, Malaysia	Itraconazole	Buttocks, face, backs	Coalescence forming irregular patterns, reduced border definition, and post-inflammatory hyperpigmentation	No	Singapore	Phenotypic/ITS	Case reports
Almeida Jr et al.	2025	Adult (NA)	13	São Paulo, Brazil	Itraconazole	Lower limbs , buttocks	Pruritic, erythematous, bilateral groin lesions	No	Europe	Phenotypic/ITS	Case reports
Marco et al.	2025	Adult (36)	6	Bari, Italy	Itraconazole	Abdomen, groins, buttocks, inframammary folds	NA	Yes (Bangladesh)	Bangladesh	Phenotypic/ITS	Case reports
Marco et al.	2025	Adult (40)	6	Bari, Italy	Itraconazole	Lower abdomen, pubic area, groins	NA	Yes (Bangladesh)	Bangladesh	Phenotypic/ITS	Case reports
Marco et al.	2025	Adult (49)	12	Bari, Italy	Itraconazole	Neck, forehead, groins	NA	Yes (Sri Lanka)	Sri Lanka	Phenotypic/ITS	Case reports
Marco et al.	2025	Adult (33)	6	Bari, Italy	Itraconazole	Lower limbs, abdomen, buttocks, inguinal folds	NA	Yes (India)	India	Phenotypic/ITS	Case reports
McKinney et al.	2025	NA	NA	Auckland, New Zealand	NA	NA	NA	NA	NA	Phenotypic/ITS	Retrospective analysis of the 961 collected isolates between 2017-2024
Mohseni et al.	2025	Adult (21)	36	Lund, Sweden	Itraconazole	Thighs,breast	Widespread pruritic erythematous plaque	No	Lebanon	Phenotypic/ITS	Case reports
Mohseni et al.	2025	Adult (68)	26	Lund, Sweden	Itraconazole	Thighs,glutes	Well-controlled HIV infection developed a sudden-onset lesion	No	Spain	Phenotypic/ITS	Case reports
Mohseni et al.	2025	Adult (25)	7	Lund, Sweden	Itraconazole	Groin, gluteal	Pruritus and plaque	No	No	Phenotypic/ITS	Case reports
Sun et al.	2025	Adult (32)	6	Lisbon, Portugal	Itraconazole	All body except face	NA	Yes (Bangladesh)	Bangladesh	Phenotypic/ITS	Case reports
Malaysia	2025	Adult (51)	10	Ipoh, Malaysia	Itraconazole, whitefiled cream	Buttocks, abdomen, groins	Persistent, pruritic, erythematous-desquamative lesions, relapse after she switched to oral terbinafine	No	No	Phenotypic/ITS	Case reports
Malaysia	2025	Adult (47)	6	Ipoh, Malaysia	Itraconazole, whitefiled cream, ketoconazole	Groins, abdomens	Widespread, light-brown, desquamative, polycyclic plaques	No	No	Phenotypic/ITS	Case reports
Mochizuki et al.	2025	Adult (42)	NA	Ishikawa, Japan	Itraconazole, lanoconazole	Trunk, left calf	Puritic, concentric erythema	No	Vietnam	ITS	Case reports
Malaysia	2025	Adult (19)	12	Ipoh, Malaysia	Itraconazole, terbinafine, miconazole, ketoconazole	Upper limbs, lower limbs, groins	Pruritic, erythematous plaques with well-defined, elevated borders	Yes	No	Phenotypic/ITS	Case reports
1The age group classification was as follows: Children (≤12 years old), Teens (13–17 years old), and Adults (≥18 years old).
2 "Linked to endemic countries" refers to patients who had traveled to, or had family members from endemic countries (India, Nepal, Bangladesh, Sri Lanka).
3WGS refers to Whole-Genome Sequencing, while ITS refers to Internal Transcribed Spacer sequencing.
4NA refers to information not available.
5Phenotypic refers to KOH test, and colony and isolates morphology observation.
