# Supplementary material for: Dermatophytoses Caused by Trichophyton indotineae: The First Case Reports in Malaysia and the Global Epidemiology (2018–2025)
Source: J Fungi (Basel). 2025 Jul 15;11(7):523. doi: 10.3390/jof11070523 (PMC12298097; doi:10.3390/jof11070523)
Supplement: Supplementary file 1 [file jof-11-00523-s001.zip › Table_S2_2005.xlsx]

## Sheet: Sheet1
Table S2: List of terms searched and their corresponding number of publications
Terms	Number of publications
Trichophyton terbinafine resistant	238
Trichophyton terbinafine	1011
Trichophyton mentagrophytes type VIII	3
Trichophyton mentagrophytes resistant terbinafine	94
Trichophyton interdigitale resistant terbinafine	64
Trichophyton indotineae	232
Trichophyton mentagrophytes terbinafine	233
Trichophyton interdigitale terbinafine	97
