# Supplementary material for: Dermatophytoses Caused by Trichophyton indotineae: The First Case Reports in Malaysia and the Global Epidemiology (2018–2025)
Source: J Fungi (Basel). 2025 Jul 15;11(7):523. doi: 10.3390/jof11070523 (PMC12298097; doi:10.3390/jof11070523)
Supplement: Supplementary file 1 [file jof-11-00523-s001.zip › Table_S3_2005.xlsx]

## Sheet: Sheet1
Table S3: Key characteristics of Trichophyton indotineae cases in Malaysia (13/12/2024-08/03/2025)
ID	Gender	Date Reported	City	Ethnicity	Age	Height	Weight	Occupation	Travel history (last six months)	Affected anatomic sites	Duration of Infections prior to diagnosis (month)	Household spread/Family Members with Similar Symptoms	Usage of Medicine Prior to Diagnosis	Treatment	Treatment outcome
Case 1	F	2024-12-13	Kuala Lumpur	Chinese	33	156	50	Doctor	Singapore	Cervical region, facial area, abdominal wall, and gluteal surfaces	2-3 months	Spouse	Nil	Oral itraconazole 200mg x 16 weeks	Disappearance of lesions (scaling, redness, itching, inflammation)
Case 2	F	2025-02-26	Ipoh	Malay	51	157	83	Teacher	No	Upper extremities, superior abdominal region, and gluteal areas	10 months	Son	Unlabelled medicine and oral terbinafine	Oral itraconazole (100 mg daily) and topical Whitfield's ointment x 2 weeks	Alleviation of lesions (minimal scaling and inflammation); relapse occurred after one week due to missed follow-up and resumption of oral terbinafine.
Case 3	M	2025-02-28	Ipoh	Chinese	47	178	72	Salesmen on online platform	No	Superior abdominal region and inguinal areas	24 months	Son	Elomet cream and miconazole cream	Oral itraconazole (100 mg twice daily), topical Whitfield's ointment, and ketoconazole-containing cleansing agent X 2 weeks	Information unavailable due to missed follow-up by the patient."
Case 4	M	2025-03-08	Ipoh	India	19	174	74	Student	No	Inferior abdominal wall, inguinal areas, upper and lower extremities	12 Months	None	Corticosteroid and antifungal cream	Oral itraconazole (100 mg twice daily), oral terbinafine (250 mg daily), topical miconazole cream (twice daily), and ketoconazole-containing cleansing agent x 2weeks	Disappearance of lesions (scaling, itching, inflammation) but displayed drug related post-inflammatory hyperpigmentation in upper limbs
